# Supplementary material for: SapBark-64: A dataset of bark images for 64 fruit-tree sapling classes
Source: Data Brief. 2025 Dec 3;64:112354. doi: 10.1016/j.dib.2025.112354 (PMC12756539; doi:10.1016/j.dib.2025.112354)
Supplement: Supplementary file 1 [file mmc1.zip]

Archive with 12 entries (12 files):
- Sappling Bark Dataset.tex
- referance.bib
- Revised of sappling dataset.tex
- Ekmek Quince_Raw.JPG
- Distribution of Cultivars by Species.jpg
- Carob_Raw.JPG
- Jujube_Raw.JPG
- Angeleno Plum_Raw.JPG
- Angeleno Plum_RB.jpg
- Ekmek Quince_RB.jpg
- Jujube_RB.jpg
- Carob_RB.jpg
