# Supplementary material for: SapBark-64: A dataset of bark images for 64 fruit-tree sapling classes
Source: Data Brief. 2025 Dec 3;64:112354. doi: 10.1016/j.dib.2025.112354 (PMC12756539; doi:10.1016/j.dib.2025.112354)
Supplement: Supplementary file 1 [file mmc1.zip › Sappling Bark Dataset.tex]

\documentclass[a4paper,fleqn]{cas-sc}

\usepackage[T1]{fontenc}
\usepackage[utf8]{inputenc}
\usepackage{tabularx,booktabs,array}
\usepackage{amsmath}
\usepackage{placeins}
\usepackage{enumitem}
\usepackage{titlesec}
\usepackage{lmodern}
\usepackage{hyperref}
\usepackage{float}
\usepackage{caption}
\usepackage{capt-of}
\usepackage{longtable,booktabs, multirow}
\usepackage{graphicx} % resim eklemek için gerekli
\usepackage[authoryear,longnamesfirst]{natbib}
\usepackage{subcaption}
\captionsetup[figure]{skip=4pt} % فاصله کپشن با شکل


%%%Author macros
\def\tsc#1{\csdef{#1}{\textsc{\lowercase{#1}}\xspace}}
\tsc{WGM}
\tsc{QE}
\tsc{EP}
\tsc{PMS}
\tsc{BEC}
\tsc{DE}
%%%

% section başlıkları için titlesec ayarı (opsiyonel)
\titleformat{\section}[block]{\Large\bfseries}{\thesection}{1em}{}

\begin{document}
\let\WriteBookmarks\relax
\def\floatpagepagefraction{1}
\def\textpagefraction{.001}
\shorttitle{SapBark-64 bark dataset}
\shortauthors{S. Alizadeh et~al.}
%\begin{frontmatter}

\title [mode = title]{SapBark-64: A dataset of bark images for 64 fruit-tree sapling classes}


\author[1]{Sayyad Alizadeh} [type=editor,
                        orcid=0000-0003-1923-9380]
                        \cormark[1]       % Corresponding author işareti
\ead{alizadeh@ktu.edu.tr} % Corresponding author mail adresi

\affiliation[1]{organization={Faculty of Science, Department of Software Development, Karadeniz Technical University},
                postcode={61080}, 
                state={Trabzon},
                country={Turkey}}


\author[2]{Hamed Shamsi}[orcid=0000-0002-6634-2412]
% Footnote of the first author
\ead{hshamsi@ktu.edu.tr}
\affiliation[2]{organization={Faculty of Engineering, Department of Metallurgical and Materials Engineering, Karadeniz Technical University},
    postcode={61080}, 
    city={Trabzon},
    country={Turkey}}
\cortext[cor1]{Corresponding author}


\begin{abstract}
We present \textbf{SapBark-64}, a curated dataset of \textbf{5{,}742} close-range bark images from \textbf{64} fruit-tree sapling classes (species/cultivar). Images were acquired \textit{in situ} at three commercial nurseries in Trabzon (Türkiye) in 2025, targeting \textbf{1--2\,year} saplings routinely traded in nurseries. Photographs were captured with an iPhone~16~Pro~Max at approximately \textbf{10\,cm} from the trunk under near-uniform illumination, using a white background to occlude scene clutter and preserve fine-scale morphology. For each class, a nursery label photo was recorded to support ground-truthing, and class-level attributes were entered at capture time under agricultural-expert supervision.

The repository is organized as two parallel image folders plus a structured metadata workbook: (i) \textit{raw images} (JPG) and (ii) \textit{background-removed images} (WebP) that mirror the same 64 class folders named by species/cultivar, enabling one-to-one pairing across versions; and (iii) an Excel (XLSX) metadata file listing standardized fields (family, scientific/common name, cultivar/variety, sapling height, trunk diameter, best planting season, growth rate, fruit-bearing age, average yield, production region, propagation method). This organization facilitates fine-grained identification and retrieval tasks and supports trait-conditioned analyses linking visual texture to horticultural attributes.

The dataset is openly available on Zenodo at \href{https://doi.org/10.5281/zenodo.17196298}{DOI: 10.5281/zenodo.17196298} (version \textbf{v1.0}), released under the \textbf{CC BY 4.0} license. Acquisition conditions, directory layout, and the metadata schema are documented to enable unambiguous reuse.
\end{abstract}


%\begin{highlights}
%\item Research highlights item 1
%\item Research highlights item 2
%\item Research highlights item 3
%\end{highlights}

\begin{keywords}
tree bark images \sep
tree identification \sep
bark texture analysis \sep
sapling bark images \sep
cultivar recognition \sep
fine-grained image classification \sep
horticulture
\end{keywords}


\maketitle


\section*{Specifications Table}
\medskip % Başlıktan sonra küçük bir boşluk

\renewcommand{\arraystretch}{1.25} % Satır yüksekliği
\begin{tabularx}{\textwidth}{@{} p{0.27\textwidth} X @{}}
\toprule
\textbf{Subject} & Computer Vision; Agricultural Informatics; Plant Phenotyping; Decision Sciences \\
\textbf{Specific subject area} & Identification of \textit{species}/cultivars from bark images of fruit-tree saplings (1--2 years); texture-based classification and image retrieval \\
\textbf{Type of data} & Images; Tables \\
\textbf{Name of dataset} & SapBark-64 \\
\textbf{How the data were acquired} & Images were captured \textit{in situ} with the rear camera of an iPhone 16 Pro Max at three commercial nurseries in Trabzon (Türkiye) during late April--mid May 2025. Bark was photographed at approximately 10\,cm standoff with a white background under near-uniform illumination. \\
\textbf{Parameters for data collection} & Commercial 1–2-year-old saplings; imaging of the trunk/bark region; multiple images per class subject, depending on stock availability. \\
\textbf{Description of data collection} & Accessible specimens from each class were photographed, yielding 57--149 images per class and a total of 5{,}742 images across 64 classes. The photography process was supervised by an agricultural expert, and class-level metadata were recorded at capture time. Saplings were classified at the species--cultivar level; for example, for \textit{Ficus carica}, the Bardacık, Patlıcan, and Black cultivars are included. \\
\textbf{Data format} & Raw images: JPEG; Background-removed images: Webp; Metadata: XLSX \\
\textbf{Data source location} & City/Province: Trabzon; Region: East Black Sea; Country: Türkiye (saplings supplied from Aegean, Marmara, Mediterranean, and Central Anatolia regions). \\
\textbf{Measurement units} & Height: cm; Trunk diameter: mm/cm; First fruiting age: years; Yield: kg \\
\textbf{Raw or processed} & Raw field images are provided; for bark-focused operations, derived versions with background removed are provided in a parallel directory. \\
\textbf{Data accessibility} & Repository: Zenodo; DOI: \href{https://doi.org/10.5281/zenodo.17196298}{10.5281/zenodo.17196298}; \\
\textbf{Ethics statement} & No human or animal data; imaging conducted in commercial areas with permission. \\
\bottomrule
\end{tabularx}


\section{Value of the Data}

\begin{itemize}
  \item Fills a critical gap for early-stage saplings. This is the first publicly available dataset focused on 1--2-year fruit-tree sapling bark, providing 64 classes and 5,742 images for objective evaluation at the species/cultivar level. It complements sapling tree bark resources and enables fine-grained recognition benchmarks specific to nursery practice.

  \item Useful to multiple communities. The data will benefit computer-vision researchers (fine-grained classification, retrieval, self-supervised pretraining), plant phenotyping and horticulture groups (trait-aware modeling), and practitioners (nurseries, extension services) who require label verification, traceability, and decision support in the field.

  \item Rich, standardized metadata enables deeper analyses. Each class is accompanied by a structured metadata record (e.g., family, scientific/common name, cultivar/variety, sapling height, trunk diameter, best planting season, growth rate, fruit-bearing age, average yield, region of production, propagation method). This allows trait-conditioned error analysis, cross-family generalization studies, and integration with agronomic knowledge.

  \item A strong testbed for few-shot and robustness research. Subtle inter-cultivar texture differences and the dataset’s fine-grained class set are well suited to few-shot learning, domain adaptation, open-set recognition, and robustness evaluations (e.g., shifts in lighting, background, device, or region).

  \item Extensible protocol for future contributions. The acquisition and metadata schema can be replicated to add new images from other regions/seasons/devices, enabling longitudinal studies and domain-shift benchmarks while preserving compatibility with the current release.

  \item Using this dataset, and utilizing deep learning models and implementing them on a mobile platform, it can reduce the risk of mislabeling. It can also improve inventory quality control, support the daily activities of nurseries, and play an effective role in educating farmers.

  \item Accessible and easy to adopt. The dataset will be released in an open repository with a DOI under an open license (e.g., CC BY 4.0), with a simple folder structure so that researchers can use it directly in studies.
\end{itemize}


\section{Background}

Accurate identification of fruit tree saplings at the cultivar level is of practical importance. It is essential for nurseries and growers because it underpins quality assurance. It also helps in disease control. It enables traceability. And it supports planting decisions. Young seedlings (1-2 years old) are difficult to identify in practice because their physical characteristics are not yet fully developed. Many seedlings also look very similar at this stage. In greenhouses, incorrect labeling is usually not apparent until fruiting (3-5 years). This can create an avoidable economic risk. As production and retailing frequently occur in different regions, and on-site taxonomic expertise at the point of sale can be limited, buyers often rely solely on the seller’s label.

Conventional recognition cues based on leaves, flowers, or fruit are season-dependent and sensitive to phenology and weather. By contrast, bark texture is observable year-round and relatively stable, making it a suitable biological target for automated recognition in nurseries and supply chains.

To fill this gap, we compiled the SapBark-64 dataset. This dataset contains 5,742 close-up images of the bark of fruit tree saplings. The images correspond to 64 classes (cultivars) of saplings. The data were collected under controlled conditions in three nurseries in Trabzon (Turkey, 2025). Each class is accompanied by consistent metadata. This metadata includes family, scientific/common name, cultivar/variety, sapling height, trunk diameter, best planting season, growth rate, fruit-bearing age, average yield, production region and propagation method. The dataset provides a consistent basis for objective, fine-grained evaluation of species/cultivar recognition and related bark-based analyses in nursery practice.


\section{Data Description}


The SapBark-64 release comprises high-quality, close-range photographs of the bark of 64 fruit-tree sapling classes (species/cultivar). In total, 5,742 bark images were collected in nurseries in Trabzon (Türkiye) under expert supervision, with per-class counts ranging from 57--149 depending on stock availability. All photographs were taken at approximately 10 cm standoff from the trunk using an iPhone 16 Pro Max to preserve fine-scale morphological texture; a white background was used to occlude scene clutter and illumination was kept as uniform as practical. Figure~\ref{fig:four-inline} illustrates representative samples from different classes. For each class, a sticker photo of the nursery sticker has been added; these 64 label images are in addition to the 5,742 images of saplings. Raw RGB images were saved as JPG files at 3024 × 4032 pixels (72 dpi).


\setcounter{figure}{-1}   % Figure sayacını sıfırla
\captionsetup{type=figure}

\noindent\begin{minipage}{\textwidth}
  \centering
  \begin{subfigure}[t]{.24\linewidth}
    \includegraphics[width=\linewidth,keepaspectratio]{Angeleno Plum_Raw.JPG}
    \caption{Angeleno Plum}\label{fig:ex-a}
  \end{subfigure}\hfill
  \begin{subfigure}[t]{.24\linewidth}
    \includegraphics[width=\linewidth,keepaspectratio]{Carob_Raw.JPG}
    \caption{Carob}\label{fig:ex-b}
  \end{subfigure}\hfill
  \begin{subfigure}[t]{.24\linewidth}
    \includegraphics[width=\linewidth,keepaspectratio]{Ekmek Quince_Raw.JPG}
    \caption{Ekmek Quince}\label{fig:ex-c}
  \end{subfigure}\hfill
  \begin{subfigure}[t]{.24\linewidth}
    \includegraphics[width=\linewidth,keepaspectratio]{Jujube_Raw.JPG}
    \caption{Jujube}\label{fig:ex-d}
  \end{subfigure}

  \captionof{figure}{Four raw image samples}\label{fig:four-inline}
\end{minipage}


The deposit dataset SapBark-64 contains two parallel image directories and one structured metadata file. The raw images directory includes 64 class folders (one per species/cultivar), named with the class identifier as used on the nursery labels; each folder holds the bark photographs for that class. The background-removed images directory mirrors the same 64 class folders, providing per-image counterparts that suppress the background while preserving the bark region. In addition, a single Excel (XLSX) metadata workbook accompanies the images. Table \ref{tab:num of sapling} shows the abundance of images of each species along with their common name.

% \usepackage{longtable,booktabs,multirow}

\begin{longtable}{@{} l l l r @{}}%
\caption{Species, Cultivar, Common Name, and Number of Images of Each Class} \label{tab:num of sapling}\\
\toprule
\textit{Species} & Cultivar & Common Name & Images \\
\midrule
\endfirsthead
\toprule
\textit{Species} & Cultivar & Common Name & Images \\
\midrule
\endhead
\midrule
\multicolumn{4}{r}{\small Continued on next page}\\
\midrule
\endfoot
\bottomrule
\endlastfoot

\textit{Crataegus azarolus} & Red Hawthorn & Red Azarol & 83 \\
\addlinespace[4pt]

\multirow{5}{*}{\textit{Pyrus communis}} & Akça & Akça Pear & 99 \\
 & Deveci & Deveci Pear & 86 \\
 & Eğrisap & Eğrisap Pear & 84 \\
 & Margarita Marilla & Margarita Marilla Pear & 91 \\
 & Santa Maria & Santa Maria Pear & 84 \\
\addlinespace[4pt]

\textit{Pyrus pyrifolia} & Naşhi & Naşhi Pear & 88 \\
\addlinespace[4pt]

\textit{Castanea sativa} & general type & Chestnut & 78 \\
\addlinespace[4pt]

\textit{Persea americana} & general type & Avocado & 83 \\
\addlinespace[4pt]

\multirow{2}{*}{\textit{Cydonia oblonga}} & Ekmek & Ekmek Quince & 87 \\
 & Eşme & Eşme Quince & 91 \\
\addlinespace[4pt]

\textit{Prunus dulcis} & Ferragnes & Ferragnes Almond & 88 \\
\addlinespace[4pt]

\multirow{3}{*}{\textit{Juglans regia}} & Bilecik & Bilecik Walnut & 92 \\
 & Şebin & Şebin Walnut & 87 \\
 & wild & Wild Walnut & 90 \\
\addlinespace[4pt]

\textit{Fragaria vesca} & wild & Wild Strawberry & 125 \\
\addlinespace[4pt]

\multirow{3}{*}{\textit{Morus alba}} & Avusturya Yediveren & Austria Everbearing Mulberry & 91 \\
 & White & White Mulberry & 84 \\
 & Black & Black Mulberry & 84 \\
\addlinespace[4pt]

\multirow{7}{*}{\textit{Malus domestica}} & Amasya & Amasya Apple & 86 \\
 & Fuji & Fuji Apple & 91 \\
 & Golden Delicious & Golden Apple & 88 \\
 & Granny Smith & Granny Smith Apple & 99 \\
 & Redlove & Redlove Apple & 89 \\
 & Kağızman Uzun & Kağızman Long Apple & 103 \\
 & Starking Delicious & Starking Apple & 57 \\
\addlinespace[4pt]

\multirow{5}{*}{\textit{Prunus salicina}} & Angeleno & Angeleno Plum & 82 \\
 & Black Diamond & Black Diamond Plum & 85 \\
 & Fortune & Fortune Plum & 76 \\
 & Show Time & Show Time Plum & 84 \\
 & Black Splendor & Black Splendor Plum & 86 \\
\addlinespace[4pt]

\multirow{2}{*}{\textit{Prunus domestica}} & Mürdüm & Mürdüm Plum & 85 \\
 & Papaz & Papaz Plum & 75 \\
\addlinespace[4pt]

\textit{Eriobotrya japonica} & general type & Loquat & 92 \\
\addlinespace[4pt]

\textit{Acca sellowiana} & general type & Feijoa & 78 \\
\addlinespace[4pt]

\textit{Corylus avellana} & general type & Hazelnut & 105 \\
\addlinespace[4pt]

\textit{Ziziphus jujuba} & general type & Jujube & 95 \\
\addlinespace[4pt]

\multirow{3}{*}{\textit{Ficus carica}} & Bardacık & Bardacık Fig & 146 \\
 & Patlıcan & Patlıcan Fig & 80 \\
 & Black & Black Fig & 149 \\
\addlinespace[4pt]

\multirow{2}{*}{\textit{Prunus armeniaca}} & Iğdır & Iğdır Apricot & 79 \\
 & Şekerpare & Şekerpare Apricot & 87 \\
\addlinespace[4pt]

\textit{Ceratonia siliqua} & general type & Carob & 75 \\
\addlinespace[4pt]

\multirow{3}{*}{\textit{Prunus avium}} & Napolyon & Napolyon Cherry & 81 \\
 & Yellow & Yellow Cherry & 89 \\
 & Ziraat 0900 & Ziraat 0900 Cherry & 78 \\
\addlinespace[4pt]

\textit{Actinidia deliciosa} & Hayward & Kiwi & 85 \\
\addlinespace[4pt]

\textit{Cornus mas} & general type & Cornelian Cherry & 98 \\
\addlinespace[4pt]

\textit{Arbutus unedo} & general type & Strawberry Tree & 92 \\
\addlinespace[4pt]

\textit{Vaccinium corymbosum} & Duke & Duke Blueberry & 101 \\
\addlinespace[4pt]

\textit{Citrus limon} & Kütdiken & Lemon & 112 \\
\addlinespace[4pt]

\textit{Mespilus germanica} & İstanbul & Medlar & 86 \\
\addlinespace[4pt]

\textit{Punica granatum} & Devedişi & Pomegranate & 67 \\
\addlinespace[4pt]

\multirow{2}{*}{\textit{Prunus persica var.\ nucipersica}} & White & White Nectarine & 80 \\
 & Red & Red Nectarine & 76 \\
\addlinespace[4pt]

\textit{Citrus sinensis} & general type & Orange & 88 \\
\addlinespace[4pt]

\textit{Citrus japonica} & general type & Kumquat & 88 \\
\addlinespace[4pt]

\multirow{3}{*}{\textit{Prunus persica}} & Hale & Hale Peach & 79 \\
 & Redhaven & Red Haven Peach & 93 \\
 & Yellow & Yellow Peach & 78 \\
\addlinespace[4pt]

\multirow{2}{*}{\textit{Diospyros kaki}} & Chocolate & Chocolate Persimmon & 91 \\
 & Hachiya & Hachiya Persimmon & 117 \\
\addlinespace[4pt]

\multirow{2}{*}{\textit{Prunus cerasus}} & general type & Sour Cherry & 111 \\
 & Kütahya & Kütahya Sour Cherry & 85 \\
\addlinespace[4pt]

\midrule
\multicolumn{3}{r}{Total images} & 5\,742 \\
\end{longtable}

%\centering
\includegraphics[width=1\textwidth]{Distribution of Cultivars by Species.jpg}
\captionof{figure}{Distribution of Cultivars by Species}
\label{fig:DistributionOfCultivars}


Cultivar richness by species. To summarize the taxonomic structure, a table and a bar chart report the number of cultivars per species Table \ref{tab:Distribution of Cultivars} and Figure \ref{fig:Distribution of Cultivars}. In this dataset, the distribution is heterogeneous; for example, Malus domestica includes 7 cultivars, Prunus salicina 5 cultivars, Pyrus communis 5 cultivars; several taxa have 3 cultivars (e.g., Ficus carica, Morus alba, Juglans regia, Prunus avium, Prunus persica), while others are have by 1--2 cultivars. In this case, there are a total of 34 species and 64 cultivars of sapling bark images in the SapBark-64 dataset. This summary clarifies class granularity and complements the per-class image counts.

\begin{longtable}{llc}
\caption{Distribution of Cultivars by Species} \label{tab:Distribution of Cultivars} \\
\toprule
\textbf{No.} & \textbf{Species} & \textbf{Cultivar} \\
\midrule
\endfirsthead

\toprule
\textbf{No.} & \textbf{Species} & \textbf{Cultivar} \\
\midrule
\endhead

\bottomrule
\endfoot

1  & Crataegus azarolus           & 1 \\
2  & Pyrus communis               & 5 \\
3  & Pyrus pyrifolia              & 1 \\
4  & Castanea sativa              & 1 \\
5  & Persea americana             & 1 \\
6  & Cydonia oblonga              & 2 \\
7  & Prunus dulcis                & 1 \\
8  & Juglans regia                & 3 \\
9  & Fragaria vesca               & 1 \\
10 & Morus alba                   & 3 \\
11 & Malus domestica              & 7 \\
12 & Prunus salicina              & 5 \\
13 & Prunus domestica             & 2 \\
14 & Eriobotrya japonica          & 1 \\
15 & Acca sellowiana              & 1 \\
16 & Corylus avellana             & 1 \\
17 & Ziziphus jujuba              & 1 \\
18 & Ficus carica                 & 3 \\
19 & Prunus armeniaca             & 2 \\
20 & Ceratonia siliqua            & 1 \\
21 & Prunus avium                 & 3 \\
22 & Actinidia deliciosa          & 1 \\
23 & Cornus mas                   & 1 \\
24 & Arbutus unedo                & 1 \\
25 & Vaccinium corymbosum         & 1 \\
26 & Citrus limon                 & 1 \\
27 & Mespilus germanica           & 1 \\
28 & Punica granatum              & 1 \\
29 & Prunus persica var. nucipersica & 2 \\
30 & Citrus sinensis              & 1 \\
31 & Citrus japonica              & 1 \\
32 & Prunus persica               & 3 \\
33 & Diospyros kaki               & 2 \\
34 & Prunus cerasus               & 2 \\
\midrule
    & \multicolumn{1}{r}{Total Cultivar/Class}  & 64 \\
\end{longtable}


The Excel file provides class-level characteristics recorded at the time of collection under the supervision of an agricultural specialist. These characteristics include: Common Name, Scientific Name, Fruit Tree Type, Plant Family, Cultivar/Variety, Sapling Height, Trunk Diameter, Best Planting Season, Growth Rate, Fruit-bearing Age, Average Yield per Mature Tree, Type of Fruit, Region where the sapling is grown, Propagation Method, and the per-class image count. The General Characteristics table in the Sampling Metadata  file in the data repository lists the information about the saplings at the class level.

This dataset is designed for bark-based studies at the species and cultivar level. Its applications include accurate classification and retrieval. It is also suitable for quantitative analysis of intra-class variation. It can be used to investigate the degree of inter-class differentiation due to bark texture. In addition, it allows for feature-based studies. In these studies, collected metadata such as growth rate or trunk diameter are compared and cross-referenced with visual descriptors.

The background-removed directory is a one-to-one mirror of the original hierarchy: both contain the same 64 class folders named by species/cultivar. Each background-removed image has a counterpart in the original set, which enables straightforward pairing via the class folder and, when applicable, an identical base filename. This parallel layout preserves label consistency and allows direct comparison between raw and background-removed versions without additional relabeling.

\section{Experimental Design, Materials, and Methods}

Images were collected in situ at three commercial nurseries in Trabzon (Türkiye) during the 2025 nursery season (between mid–May and late–April). The target population comprised 1--2 year-old fruit-tree saplings routinely traded in nurseries. For each class, multiple photographs were acquired subject to stock availability, yielding 57--149 images per class/cultivar and 5742 bark images in total. In addition, one label photograph (the nursery tag) was captured for each class to support ground-truthing; these 64 label images are supplied for reference and are not counted in the 5742 total.

Classes were defined at the cultivar level. Only healthy, sale-ready saplings were included. In other words, for the species "Ficus carica", three varieties "Patlıcan", "Black" and "Bardacık" are each defined as a class.

All photographs were taken with an iPhone~16~Pro~Max at approximately 10 cm standoff from the trunk to preserve fine-scale bark morphology. During capture, the scene behind the trunk was optically occluded with a white surface to minimize background clutter, and illumination was kept as uniform as practical across sessions. Frames contain no graphical overlays or fiducial markings.

The study is organized as two parallel image directories and one structured metadata workbook. The raw/original images directory contains 64 class folders (one per cultivar) named according to the nursery label; bark photographs for that class are stored within each folder. The background-removed images directory mirrors the same 64 class folders and provides one-to-one counterparts of the raw images. Raw images are provided as JPG at their native resolution (3024 × 4032 px, 72 dpi, sRGB); background-removed images are provided as WebP. The accompanying Excel (XLSX) metadata file records class-level attributes captured at the time of imaging. Units follow SI conventions (e.g., cm, mm, years). Class/folder names are written identically across both image directories to preserve label integrity.

\subsection{Preprocessing}
Although images were acquired with a white occluder and near-uniform illumination, residual background content (e.g., shadows, ambient light variation) remained. To provide a variant that emphasizes the sapling trunk, background removal was performed using a Fast Segment Anything (\textbf{FastSAM})–based workflow in zero-shot mode \cite{zhao2023fast}. A point prompt near the trunk center guided mask generation toward the bark region. Assuming the trunk occupies a smaller area than the background, a \textit{minimal-area} mask selection heuristic was applied: among candidate masks, the smallest region was provisionally chosen as the trunk; if this mask corresponded to background, an automatic inversion corrected the assignment. The selected mask was then applied to the raw image to generate a \textit{background-removed} WebP file. Processing was executed batch-wise via Python while preserving folder names and class labels, so the background-removed directory mirrors the original hierarchy without relabeling. Visual spot-checks were performed; the per-class label photograph was retained only in the original set for reference and excluded from the background-removed directory after preprocessing. Figure \ref{fig:four-image-BR} shows the background removed of the 4 images shown in Figure \ref{fig:four-inline}.


\setcounter{figure}{1}   % Figure sayacını sıfırla
\captionsetup{type=figure}

\noindent\begin{minipage}{\textwidth}
  \centering
  \begin{subfigure}[t]{.24\linewidth}
    \includegraphics[width=\linewidth,keepaspectratio]{Angeleno Plum_RB.jpg}
    \caption{Angeleno Plum}\label{fig:ex-a}
  \end{subfigure}\hfill
  \begin{subfigure}[t]{.24\linewidth}
    \includegraphics[width=\linewidth,keepaspectratio]{Carob_RB.jpg}
    \caption{Carob}\label{fig:ex-b}
  \end{subfigure}\hfill
  \begin{subfigure}[t]{.24\linewidth}
    \includegraphics[width=\linewidth,keepaspectratio]{Ekmek Quince_RB.jpg}
    \caption{Ekmek Quince}\label{fig:ex-c}
  \end{subfigure}\hfill
  \begin{subfigure}[t]{.24\linewidth}
    \includegraphics[width=\linewidth,keepaspectratio]{Jujube_RB.jpg}
    \caption{Jujube}\label{fig:ex-d}
  \end{subfigure}

  \captionof{figure}{Four Images with Background Removed}\label{fig:four-image-BR}
\end{minipage}


\section*{Ethics Statements}

This data article does not involve human participants, animal experiments, or social media data. The images depict cultivated fruit–tree saplings (1--2\,years old) photographed \textit{in situ} at commercial nurseries. Image acquisition was conducted with permission from nursery owners/vendors and under the supervision of an agricultural expert.

No identifiable persons, vehicle license plates, or proprietary documents were recorded; the dataset contains no personally identifiable information. Geographic detail is limited to the city level (Trabzon, Türkiye), and business names/addresses are not disclosed.

Because the work does not involve human or animal subjects, institutional ethics committee approval and informed consent were \textit{not required} and are \textit{not applicable} under prevailing guidelines.


\section*{Acknowledgments}

We thank the nursery owners and staff in Trabzon for granting access and facilitating on-site photography, and the farmers and vendors who assisted during image collection. We are grateful to the agricultural expert who supervised the fieldwork and verified class labels \textit{in situ}.

\section*{Funding}
This research did not receive any specific grant from funding agencies in the public, commercial, or not-for-profit sectors.

\section*{Declaration of Competing Interest}
The authors declare that they have no known competing financial interests or personal relationships that could have appeared to influence the work reported in this paper.

\section*{Data Availability}
All data are openly available on Zenodo at \href{https://doi.org/10.5281/zenodo.17196298}{DOI: 10.5281/zenodo.17196298}.


\bibliographystyle{plain}

\bibliography{referance}


\end{document}
