# Supplementary material for: SapBark-64: A dataset of bark images for 64 fruit-tree sapling classes
Source: Data Brief. 2025 Dec 3;64:112354. doi: 10.1016/j.dib.2025.112354 (PMC12756539; doi:10.1016/j.dib.2025.112354)
Supplement: Supplementary file 1 [file mmc1.zip › referance.bib]

@STRING{embc = {Proc. {EMBC}}}
@STRING{eurospeech = {Proc. {EUROSPEECH}}}
@STRING{icassp = {Proc. {ICASSP}}}
@STRING{nolisp = {Proc. {NOLISP}}}
@STRING{eusipco = {Proc. {EUSIPCO}}}
@STRING{icslp = {Proc. {ICSLP}}}
@STRING{interspeech = {Proc. {Intrespeech}}}
@STRING{jasa = {J. Acoust. Soc. Am.}}
@STRING{jcsl = {Comput. Speech Lang.}}
@STRING{jsc = {Speech Commun.}}
@STRING{jslhr = {J. Speech, Language, and Hearing Research}}
@STRING{mmsp = {{IEEE} Workshop on Multimodal and Multimedia Signal Processing}}
@STRING{nips = {Advances in Neural Information Processing Systems}}
@STRING{pieee = {Proc. {IEEE}}}
@STRING{pmla = {ISCA Workshop on Pronunciation Modeling and Lexical Access (PMLA)}}
@STRING{speechprosody = {Proc. SpeechProsody}}
@STRING{tasl = {{IEEE} Trans. Audio Speech Lang. Process.}}
@STRING{tassp = {{IEEE} Trans. Acoust. Speech Signal Process.}}
@STRING{tit = {IEEE Trans. on Information Theory}}
@STRING{tpami = {IEEE Trans. on Pattern Analysis and Machine Intelligence}}
@STRING{tsap = {{IEEE} Trans. Speech Audio Process.}}
@STRING{tsp = {{IEEE} Trans. Signal Process.}}
@STRING{bme = {{IEEE} Trans. Biomed. Eng.}}
@STRING{IEEE_J_SPL        = "{IEEE} Signal Process. Lett."}
@STRING{IEEE_J_FUZZ       = "{IEEE} Trans. Fuzzy Syst."}


@inproceedings{bhusnurmath2023bark,
  title={Bark Texture Classification Using Deep Transfer Learning},
  author={Bhusnurmath, Rohini A and Doddamani, Shaila},
  booktitle={International Conference on Multi-disciplinary Trends in Artificial Intelligence},
  pages={407--420},
  year={2023},
  organization={Springer}
}

@article{boudra2022tree,
  title={Tree trunk texture classification using multi-scale statistical macro binary patterns and CNN},
  author={Boudra, Safia and Yahiaoui, Itheri and Behloul, Ali},
  journal={Applied Soft Computing},
  volume={118},
  pages={108473},
  year={2022},
  publisher={Elsevier}
}

@inproceedings{carpentier2018tree,
  title={Tree species identification from bark images using convolutional neural networks},
  author={Carpentier, Mathieu and Giguere, Philippe and Gaudreault, Jonathan},
  booktitle={2018 IEEE/RSJ International Conference on Intelligent Robots and Systems (IROS)},
  pages={1075--1081},
  year={2018},
  organization={IEEE}
}

@article{fekri2020bark,
  title={Bark texture classification using improved local ternary patterns and multilayer neural network},
  author={Fekri-Ershad, Shervan},
  journal={Expert Systems with Applications},
  volume={158},
  pages={113509},
  year={2020},
  publisher={Elsevier}
}

@article{kim2022identifying,
  title={Identifying and extracting bark key features of 42 tree species using convolutional neural networks and class activation mapping},
  author={Kim, Tae Kyung and Hong, Jeonghyun and Ryu, Daun and Kim, Sukyung and Byeon, Si Yeon and Huh, Woojin and Kim, Kunhyo and Baek, Gyu Heon and Kim, Hyun Seok},
  journal={Scientific Reports},
  volume={12},
  number={1},
  pages={4772},
  year={2022},
  publisher={Nature Publishing Group UK London}
}

@article{benassi2024almond,
  title={Almond tree variety identification based on bark photographs using deep learning approach and wavelet transform},
  author={Benassi, Amin and Kardous, Faten and Grayaa, Khaled},
  journal={Arabian Journal for Science and Engineering},
  volume={49},
  number={9},
  pages={12525--12535},
  year={2024},
  publisher={Springer}
}

@article{warner2024centralbark,
  title={CentralBark Image Dataset and Tree Species Classification Using Deep Learning},
  author={Warner, Charles and Wu, Fanyou and Gazo, Rado and Benes, Bedrich and Kong, Nicole and Fei, Songlin},
  journal={Algorithms},
  volume={17},
  number={5},
  pages={179},
  year={2024},
  publisher={MDPI}
}

@article{wu2021deep,
  title={Deep BarkID: a portable tree bark identification system by knowledge distillation},
  author={Wu, Fanyou and Gazo, Rado and Benes, Bedrich and Haviarova, Eva},
  journal={European Journal of Forest Research},
  volume={140},
  number={6},
  pages={1391--1399},
  year={2021},
  publisher={Springer}
}

@article{cui2023improvement,
  title={Improvement and assessment of convolutional neural network for tree species identification based on bark characteristics},
  author={Cui, Zhelin and Li, Xinran and Li, Tao and Li, Mingyang},
  journal={Forests},
  volume={14},
  number={7},
  pages={1292},
  year={2023},
  publisher={MDPI}
}

@inproceedings{sulc2013kernel,
  title={Kernel-mapped histograms of multi-scale lbps for tree bark recognition},
  author={Sulc, Milan and Matas, Jiri},
  booktitle={2013 28th International Conference on Image and Vision Computing New Zealand (IVCNZ 2013)},
  pages={82--87},
  year={2013},
  organization={IEEE}
}

@inproceedings{boudra2018plant,
  title={Plant identification from bark: A texture description based on Statistical Macro Binary Pattern},
  author={Boudra, Safia and Yahiaoui, Itheri and Behloul, Ali},
  booktitle={2018 24th International Conference on Pattern Recognition (ICPR)},
  pages={1530--1535},
  year={2018},
  organization={IEEE}
}


@article{zhao2023fast,
  title={Fast segment anything},
  author={Zhao, Xu and Ding, Wenchao and An, Yongqi and Du, Yinglong and Yu, Tao and Li, Min and Tang, Ming and Wang, Jinqiao},
  journal={arXiv preprint arXiv:2306.12156},
  year={2023}
}
