# Supplementary material for: SapBark-64: A dataset of bark images for 64 fruit-tree sapling classes
Source: Data Brief. 2025 Dec 3;64:112354. doi: 10.1016/j.dib.2025.112354 (PMC12756539; doi:10.1016/j.dib.2025.112354)
Supplement: Supplementary file 1 [file mmc1.zip › Revised of sappling dataset.tex]

\documentclass[a4paper,fleqn]{cas-sc}

\usepackage[T1]{fontenc}
\usepackage[utf8]{inputenc}
\usepackage{tabularx,booktabs,array}
\usepackage{amsmath}
\usepackage{placeins}
\usepackage{enumitem}
\usepackage{titlesec}
\usepackage{lmodern}
\usepackage{hyperref}
\usepackage{float}
\usepackage{caption}
\usepackage{capt-of}
\usepackage{longtable,booktabs, multirow}
\usepackage{graphicx} % resim eklemek için gerekli
\usepackage[numbers,sort&compress]{natbib}
\usepackage{subcaption}
\captionsetup[figure]{skip=4pt} % فاصله کپشن با شکل


%%%Author macros
\def\tsc#1{\csdef{#1}{\textsc{\lowercase{#1}}\xspace}}
\tsc{WGM}
\tsc{QE}
\tsc{EP}
\tsc{PMS}
\tsc{BEC}
\tsc{DE}
%%%

% section başlıkları için titlesec ayarı (opsiyonel)
\titleformat{\section}[block]{\Large\bfseries}{\thesection}{1em}{}

\begin{document}
\let\WriteBookmarks\relax
\def\floatpagepagefraction{1}
\def\textpagefraction{.001}
\shorttitle{SapBark-64 bark dataset}
\shortauthors{S. Alizadeh et~al.}
%\begin{frontmatter}

\title [mode = title]{SapBark-64: A dataset of bark images for 64 fruit-tree sapling classes}


\author[1]{Sayyad Alizadeh} [type=editor,
                        orcid=0000-0003-1923-9380]
                        \cormark[1]       % Corresponding author işareti
\ead{alizadeh@ktu.edu.tr} % Corresponding author mail adresi

\affiliation[1]{organization={Faculty of Science, Department of Software Development, Karadeniz Technical University},
                postcode={61080}, 
                state={Trabzon},
                country={Turkey}}


\author[2]{Hamed Shamsi}[orcid=0000-0002-6634-2412]
% Footnote of the first author
\ead{hshamsi@ktu.edu.tr}
\affiliation[2]{organization={Faculty of Engineering, Department of Metallurgical and Materials Engineering, Karadeniz Technical University},
    postcode={61080}, 
    city={Trabzon},
    country={Turkey}}
\cortext[cor1]{Corresponding author}


\begin{abstract}
We present SapBark-64, a curated dataset of 5,742 close-range bark images from 64 fruit-tree sapling classes (species/cultivar). Images were acquired in situ at three commercial nurseries in Trabzon (Türkiye) in 2025, targeting 1–2-year saplings routinely traded in nurseries. Photographs were captured with an iPhone 16 Pro Max at approximately 10 cm from the trunk under near-uniform illumination, using a white background to occlude scene clutter and preserve fine-scale morphology. For each class, a nursery label photo was recorded to support ground truth, and class-level characteristics were collected at the time of recording under expert supervision.

The repository is organized as two parallel image folders plus a structured metadata workbook: (i) raw images (JPG) and (ii) background-removed images (WebP) that mirror the same 64 class folders named by species/cultivar, enabling one-to-one pairing across versions; and (iii) an Excel (XLSX) metadata file listing standardized fields (family, scientific/common name, cultivar/variety, sapling height, trunk diameter, best planting season, growth rate, fruit-bearing age, average yield, production region, propagation method). This organization facilitates fine-grained identification and retrieval tasks and supports trait-conditioned analyses linking visual texture to horticultural attributes.

The dataset is publicly available in an open repository under a permissive license; acquisition conditions, directory layout, and the metadata schema are documented to enable unambiguous reuse.
\end{abstract}


%\begin{highlights}
%\item Research highlights item 1
%\item Research highlights item 2
%\item Research highlights item 3
%\end{highlights}

\begin{keywords}
Tree bark images \sep
Tree identification \sep
Bark texture analysis \sep
Sapling image \sep
Deep learning \sep
Horticulture \sep
Fine-grained image classification 
\end{keywords}


\maketitle


\section*{Specifications Table}
\medskip % Başlıktan sonra küçük bir boşluk

\renewcommand{\arraystretch}{1.25} % Satır yüksekliği
\begin{tabularx}{\textwidth}{@{} p{0.27\textwidth} X @{}}
\toprule
\textbf{Subject} & Computer Vision; Agricultural Informatics; Plant Phenotyping; Decision Sciences \\
\textbf{Specific subject area} & Identification of \textit{species}/cultivars from bark images of fruit-tree saplings (1--2 years); texture-based classification and image retrieval \\
\textbf{Type of data} & Images; Tables \\
\textbf{Name of dataset} & SapBark-64 \\
\textbf{How the data were acquired} & Images were captured \textit{in situ} with the rear camera of an iPhone 16 Pro Max at three commercial nurseries in Trabzon (Türkiye) during late April--mid May 2025. Bark was photographed at approximately 10\,cm standoff with a white background under near-uniform illumination. \\
\textbf{Parameters for data collection} & Commercial 1–2-year-old saplings; imaging of the trunk/bark region; multiple images per class subject, depending on stock availability. \\
\textbf{Description of data collection} & Accessible specimens from each class were photographed, yielding 57--149 images per class and a total of 5{,}742 images across 64 classes. The photography process was supervised by an agricultural expert, and class-level metadata were recorded at capture time. Saplings were classified at the species--cultivar level; for example, for \textit{Ficus carica}, the Bardacık, Patlıcan, and Black cultivars are included. \\
\textbf{Data format} & Raw images: JPEG; Background-removed images: WebP; Metadata: XLSX \\
\textbf{Data source location} & City/Province: Trabzon; Region: East Black Sea; Country: Türkiye (saplings supplied from Aegean, Marmara, Mediterranean, and Central Anatolia regions). \\
\textbf{Measurement units} & Height: cm; Trunk diameter: mm/cm; First fruiting age: years; Yield: kg \\
\textbf{Raw or processed} & Raw field images are provided; for bark-focused operations, derived versions with background removed are provided in a parallel directory. \\
\textbf{Data accessibility} & Repository: Zenodo; DOI: \href{https://doi.org/10.5281/zenodo.17196298}{10.5281/zenodo.17196298}; \\
\textbf{Ethics statement} & No human or animal data; imaging conducted in commercial areas with permission. \\
\bottomrule
\end{tabularx}


\section{Value of the Data}
\begin{itemize}
  \item Closes a key gap for early-stage saplings. Public dataset of 5,742 close-range bark images from 64 fruit-tree sapling classes (1--2 year, species/cultivar level), enabling fine-grained benchmarks specific to nursery practice.
  \item Direct practical use in nurseries. Supports label verification, inventory quality control, and farmer training; images and schema are suitable for mobile/edge deployment of deep-learning models.
  \item Ready for computer-vision pipelines. Two parallel image sets, raw and background-removed allow controlled comparisons for classification and retrieval without extra preprocessing.
  \item Rich metadata for trait-aware analysis. Harmonized class-level fields (family, scientific/common name, cultivar, height, trunk diameter, planting season, growth rate, fruit-bearing age, average yield, region, propagation) enable trait-conditioned error analysis and cross-family generalization.
  \item Testbed for few-shot and robustness. Subtle inter-cultivar texture differences suit few-shot learning, domain adaptation, and open-set/robustness studies.
\end{itemize}


\section{Background}

Accurate identification of fruit tree saplings at the cultivar level is of practical importance. It is essential for nurseries and growers because it underpins quality assurance. It also helps in disease control. It enables traceability. And it supports planting decisions. Young saplings (1-2 years old) are difficult to identify in practice because their physical characteristics are not yet fully developed. Many saplings also look very similar at this stage. In greenhouses, incorrect labeling is usually not apparent until fruiting (3-5 years). This can create an avoidable economic risk. As production and retailing frequently occur in different regions, and on-site taxonomic expertise at the point of sale can be limited, buyers often rely solely on the seller’s label.

Conventional recognition cues based on leaves, flowers, or fruit are season-dependent and sensitive to phenology and weather. By contrast, bark texture is observable year-round and relatively stable, making it a suitable biological target for automated recognition in nurseries and supply chains.

To fill this gap, we compiled the SapBark-64 dataset. This dataset contains 5,742 close-up images of the bark of fruit tree saplings. The images correspond to 64 classes (cultivars) of saplings. The data were collected under controlled conditions in three nurseries in Trabzon (Turkey, 2025). Each class is accompanied by consistent metadata. This metadata includes family, scientific/common name, cultivar/variety, sapling height, trunk diameter, best planting season, growth rate, fruit-bearing age, average yield, production region and propagation method. The dataset provides a consistent basis for objective, fine-grained evaluation of species/cultivar recognition and related bark-based analyses in nursery practice.

Prior work demonstrates that image-based plant and tree-bark datasets are effectively used with deep learning for fine-grained identification. CNN-based studies on mature-tree bark (e.g., BarkNet 1.0 and follow-ups) report high accuracies with ResNet/EfficientNet variants and visual explanations (CAM) \cite{carpentier2018tree,kim2022identifying,warner2024centralbark,wu2021deep,cui2023improvement}. Complementary handcrafted-descriptor baselines (e.g., ILTP, multi-scale LBP + SVM, SMBP) further validate the utility of bark texture as a discriminative cue \cite{boudra2022tree,fekri2020bark,sulc2013kernel,boudra2018plant}. Recent datasets such as BarkVN-50 and CentralBark expanded class diversity and confirmed scalability of CNNs to large bark corpora \cite{bhusnurmath2023bark,warner2024centralbark}. Closer to our scope, the AlmBark dataset showed that cultivar-level discrimination is also feasible on young almond bark using hybrid wavelet + CNN pipelines \cite{benassi2024almond}. These studies collectively justify that bark-image datasets can be directly leveraged by deep models for fine-grained recognition, motivating the release of SapBark-64 for early-stage saplings.


\section{Data Description}

The SapBark-64 release comprises high-quality, close-range photographs of the bark of 64 fruit-tree sapling classes (species/cultivar). In total, 5,742 bark images were collected in nurseries in Trabzon (Türkiye) under expert supervision, with per-class counts ranging from 57--149 depending on stock availability. All photographs were taken at approximately 10 cm standoff from the trunk using an iPhone 16 Pro Max to preserve fine-scale morphological texture; a white background was used to occlude scene clutter and illumination was kept as uniform as practical. Figure~\ref{fig:four-inline} illustrates representative samples from different classes. For each class, a sticker photo of the nursery sticker has been added; these 64 label images are in addition to the 5,742 images of saplings. Raw RGB images were saved as JPG files at 3024 × 4032 pixels (72 dpi).

\setcounter{figure}{-1}   % Figure sayacını sıfırla
\captionsetup{type=figure}

\noindent\begin{minipage}{\textwidth}
  \centering
  \begin{subfigure}[t]{.24\linewidth}
    \includegraphics[width=\linewidth,keepaspectratio]{Angeleno Plum_Raw.JPG}
    \caption{Angeleno Plum}\label{fig:ex-a}
  \end{subfigure}\hfill
  \begin{subfigure}[t]{.24\linewidth}
    \includegraphics[width=\linewidth,keepaspectratio]{Carob_Raw.JPG}
    \caption{Carob}\label{fig:ex-b}
  \end{subfigure}\hfill
  \begin{subfigure}[t]{.24\linewidth}
    \includegraphics[width=\linewidth,keepaspectratio]{Ekmek Quince_Raw.JPG}
    \caption{Ekmek Quince}\label{fig:ex-c}
  \end{subfigure}\hfill
  \begin{subfigure}[t]{.24\linewidth}
    \includegraphics[width=\linewidth,keepaspectratio]{Jujube_Raw.JPG}
    \caption{Jujube}\label{fig:ex-d}
  \end{subfigure}

  \captionof{figure}{Four raw image samples}\label{fig:four-inline}
\end{minipage}

The deposit dataset SapBark-64 contains two parallel image directories and one structured metadata file. The raw images directory includes 64 class folders (one per species/cultivar), named with the class identifier as used on the nursery labels; each folder holds the bark photographs for that class. The background-removed images directory mirrors the same 64 class folders, providing per-image counterparts that suppress the background while preserving the bark region. In addition, a single Excel (XLSX) metadata workbook accompanies the images. Table \ref{tab:num of sapling} shows the frequency of images for a limited number of species, along with their common names.

% \usepackage{longtable,booktabs,multirow}

\begin{longtable}{@{} l l l r @{}}%
\caption{Species, Cultivar, Common Name, and Number of Images of Each Class} \label{tab:num of sapling}\\
\toprule
\textit{Species} & Cultivar & Common Name & Images \\
\midrule
\endfirsthead
\toprule
\textit{Species} & Cultivar & Common Name & Images \\
\midrule
\endhead
\midrule
\multicolumn{4}{r}{\small Continued on next page}\\
\midrule
\endfoot
\bottomrule
\endlastfoot

\textit{Crataegus azarolus} & Red Hawthorn & Red Azarol & 83 \\
\addlinespace[4pt]

\multirow{2}{*}{\textit{Cydonia oblonga}} & Ekmek & Ekmek Quince & 87 \\
 & Eşme & Eşme Quince & 91 \\
\addlinespace[4pt]

\multirow{3}{*}{\textit{Juglans regia}} & Bilecik & Bilecik Walnut & 92 \\
 & Şebin & Şebin Walnut & 87 \\
 & wild & Wild Walnut & 90 \\
\addlinespace[4pt]

\multirow{5}{*}{\textit{Prunus salicina}} & Angeleno & Angeleno Plum & 82 \\
 & Black Diamond & Black Diamond Plum & 85 \\
 & Fortune & Fortune Plum & 76 \\
 & Show Time & Show Time Plum & 84 \\
 & Black Splendor & Black Splendor Plum & 86 \\
\addlinespace[4pt]

\textit{Corylus avellana} & general type & Hazelnut & 105 \\
\addlinespace[4pt]

\multirow{3}{*}{\textit{Ficus carica}} & Bardacık & Bardacık Fig & 146 \\
 & Patlıcan & Patlıcan Fig & 80 \\
 & Black & Black Fig & 149 \\
\addlinespace[4pt]

\textit{Ceratonia siliqua} & general type & Carob & 75 \\
\addlinespace[4pt]

\textit{Actinidia deliciosa} & Hayward & Kiwi & 85 \\
\addlinespace[4pt]

\textit{Punica granatum} & Devedişi & Pomegranate & 67 \\
\addlinespace[4pt]

\multirow{2}{*}{\textit{Prunus persica var.\ nucipersica}} & White & White Nectarine & 80 \\
 & Red & Red Nectarine & 76 \\
\addlinespace[4pt]

\textit{Citrus sinensis} & general type & Orange & 88 \\
\addlinespace[4pt]

\multirow{3}{*}{\textit{Prunus persica}} & Hale & Hale Peach & 79 \\
 & Redhaven & Red Haven Peach & 93 \\
 & Yellow & Yellow Peach & 78 \\
\addlinespace[4pt]


\end{longtable}

%\centering
\includegraphics[width=1\textwidth]{Distribution of Cultivars by Species.jpg}
\captionof{figure}{Distribution of Cultivars by Species}
\label{fig:DistributionOfCultivars}


To summarize the taxonomic structure, a table and a bar chart report the number of cultivars per species Table \ref{tab:Distribution of Cultivars} and Figure \ref{fig:DistributionOfCultivars}. In this dataset, the distribution is heterogeneous; for example, Malus domestica includes 7 cultivars, Prunus salicina 5 cultivars, Pyrus communis 5 cultivars; several taxa have 3 cultivars (e.g., Ficus carica, Morus alba, Juglans regia, Prunus avium, Prunus persica), while others have by 1--2 cultivars. In this case, there are a total of 34 species and 64 cultivars of sapling bark images in the SapBark-64 dataset. 

\begin{longtable}{llc}
\caption{Distribution of Cultivars by Species} \label{tab:Distribution of Cultivars} \\
\toprule
\textbf{No.} & \textbf{Species} & \textbf{Cultivar} \\
\midrule
\endfirsthead

\toprule
\textbf{No.} & \textbf{Species} & \textbf{Cultivar} \\
\midrule
\endhead

\bottomrule
\endfoot

1  & Crataegus azarolus           & 1 \\
2  & Pyrus communis               & 5 \\
3  & Pyrus pyrifolia              & 1 \\
4  & Castanea sativa              & 1 \\
5  & Persea americana             & 1 \\
6  & Cydonia oblonga              & 2 \\
7  & Prunus dulcis                & 1 \\
8  & Juglans regia                & 3 \\
9  & Fragaria vesca               & 1 \\
10 & Morus alba                   & 3 \\
11 & Malus domestica              & 7 \\
12 & Prunus salicina              & 5 \\
13 & Prunus domestica             & 2 \\
14 & Eriobotrya japonica          & 1 \\
15 & Acca sellowiana              & 1 \\
16 & Corylus avellana             & 1 \\
17 & Ziziphus jujuba              & 1 \\
18 & Ficus carica                 & 3 \\
19 & Prunus armeniaca             & 2 \\
20 & Ceratonia siliqua            & 1 \\
21 & Prunus avium                 & 3 \\
22 & Actinidia deliciosa          & 1 \\
23 & Cornus mas                   & 1 \\
24 & Arbutus unedo                & 1 \\
25 & Vaccinium corymbosum         & 1 \\
26 & Citrus limon                 & 1 \\
27 & Mespilus germanica           & 1 \\
28 & Punica granatum              & 1 \\
29 & Prunus persica var. nucipersica & 2 \\
30 & Citrus sinensis              & 1 \\
31 & Citrus japonica              & 1 \\
32 & Prunus persica               & 3 \\
33 & Diospyros kaki               & 2 \\
34 & Prunus cerasus               & 2 \\
\midrule
    & \multicolumn{1}{r}{Total Cultivar/Class}  & 64 \\
\end{longtable}

The Excel file provides class-level attributes recorded at capture time. It lists the general attributes for each class, including Common Name, Scientific Name, Fruit Tree Type, Plant Family, Cultivar/Variety, Sapling Height, Trunk Diameter, Best Planting Season, Growth Rate, Fruit-bearing Age, Average Yield per Mature Tree, Type of Fruit, Region where the sapling is grown, Propagation Method, and the per-class image count. Table \ref{tab:meta-sample-azarolus} shows a summarized example of a few selected fields of class-level metadata for a sapling species.

\begin{longtable}{p{0.38\textwidth} p{0.58\textwidth}}
\caption{Sample of a Few Class-Level Metadata Fields}\label{tab:meta-sample-azarolus} \\
\toprule
\textbf{General Characteristics} & \textbf{Value} \\
\midrule
\endfirsthead

\toprule
\textbf{General Characteristics} & \textbf{Value} \\
\midrule
\endhead

\bottomrule
\endfoot

Scientific Name & Crataegus azarolus \\
Sapling Height & 40 cm -- 1.5 meters \\
Trunk Diameter & 0.5 -- 2 cm \\
Fruit-bearing Age & 4 -- 6 years \\
Average Yield per Mature Tree & 10 -- 30 kg \\
Number of images & 83 \\
\end{longtable}

\section{Experimental Design, Materials, and Methods}

Images were acquired in three commercial nurseries in Trabzon (Türkiye) during the 2025 nursery season to assemble a standardized bark dataset of 1–2 year fruit-tree saplings. Classes were defined at the cultivar level (species where no named cultivar exists), and only healthy, sale-ready saplings were photographed under consistent capture conditions. The release is organized as two parallel image folders (original; background-removed) plus a structured metadata workbook, enabling one-to-one pairing and reproducible reuse. Class labels (species/varieties) were performed under the supervision of a qualified horticultural expert at the data collection site. A concise summary of the acquisition settings follows.

\noindent Acquisition summary:
\begin{itemize}
  \item Sites and period: three nurseries in Trabzon (Türkiye), late April to mid May 2025.
  \item Target: 1–2 year fruit-tree saplings; healthy, sale-ready specimens.
  \item Camera and settings: iPhone 16 Pro Max; native 3024 × 4032 px; 72 dpi; sRGB; handheld; no overlays.
  \item Capture geometry: ~10 cm from trunk; white background to suppress clutter; near-uniform illumination.
  \item Per-class counts: 57–149 images depending on stock; total 5,742 bark images; one label photo per class for ground truth (not counted).
  \item File formats: original JPG (3024 × 4032 px, 72 dpi, sRGB); background-removed WebP; class-level metadata in Metadata.xlsx (SI units).
  \item Organization: two parallel image folders (original, background-removed) with identical 64 class folders.
  \item Quality control: Visual checks were performed on all mis-segmented frames, corrected or removed.
\end{itemize}

\subsection{Preprocessing}
Although images were acquired with a white occluder and near-uniform illumination, residual background content remained. To provide images that emphasize the sapling trunk, background removal was performed using a Fast Segment Anything (FastSAM)–based workflow \cite{zhao2023fast}. A point near the trunk center was used to guide mask generation toward the bark region. Assuming the trunk occupies a smaller area than the background, a minimal-area mask selection heuristic was applied; if the smallest mask corresponded to background, automatic inversion corrected the assignment. The selected mask was then applied to the original image to generate a background-removed WebP file. Processing was executed batch-wise in Python while preserving folder names and class labels, so the background-removed directory mirrors the original hierarchy without relabeling. Finally, all background-removed images were manually checked, and none showed improper removal. Figure \ref{fig:four-image-BR} shows background-removed examples corresponding to the images in Figure \ref{fig:four-inline}.


\setcounter{figure}{1}   % Figure sayacını sıfırla
\captionsetup{type=figure}

\noindent\begin{minipage}{\textwidth}
  \centering
  \begin{subfigure}[t]{.24\linewidth}
    \includegraphics[width=\linewidth,keepaspectratio]{Angeleno Plum_RB.jpg}
    \caption{Angeleno Plum}\label{fig:ex-a}
  \end{subfigure}\hfill
  \begin{subfigure}[t]{.24\linewidth}
    \includegraphics[width=\linewidth,keepaspectratio]{Carob_RB.jpg}
    \caption{Carob}\label{fig:ex-b}
  \end{subfigure}\hfill
  \begin{subfigure}[t]{.24\linewidth}
    \includegraphics[width=\linewidth,keepaspectratio]{Ekmek Quince_RB.jpg}
    \caption{Ekmek Quince}\label{fig:ex-c}
  \end{subfigure}\hfill
  \begin{subfigure}[t]{.24\linewidth}
    \includegraphics[width=\linewidth,keepaspectratio]{Jujube_RB.jpg}
    \caption{Jujube}\label{fig:ex-d}
  \end{subfigure}

  \captionof{figure}{Four Images with Background Removed}\label{fig:four-image-BR}
\end{minipage}


\section*{Ethics Statements}

No human participants or animal subjects were involved. The images depict cultivated fruit-tree saplings (1–2 years old) photographed in situ at commercial nurseries, with permission from nursery owners/vendors and under the supervision of an agricultural expert.

No identifiable persons, vehicle license plates, or proprietary documents were captured; the dataset contains no personally identifiable information. Geographic detail is limited to the city level (Trabzon, Türkiye), and business names/addresses are not disclosed.

Accordingly, institutional ethics approval and informed consent were not required under prevailing guidelines.


\section*{Acknowledgments}

We thank the nursery owners and staff in Trabzon for granting access and facilitating on-site photography, and the farmers and vendors who assisted during image collection. We also thank Prof. Dr. Buket Özdemir Işık (Landscape Architecture) for supervising the fieldwork and validating species/cultivar labels on site.

\section*{Funding}
This research did not receive any specific grant from funding agencies in the public, commercial, or not-for-profit sectors.

\section*{Declaration of Competing Interest}
The authors declare that they have no known competing financial interests or personal relationships that could have appeared to influence the work reported in this paper.

\section*{Data Availability}
All data are openly available on Zenodo at \href{https://doi.org/10.5281/zenodo.17196298}{DOI: 10.5281/zenodo.17196298}.


\bibliographystyle{unsrt}

\bibliography{referance}


\end{document}
